# Supplementary material for: Dietary Intervention Is Associated with Lower CGM-Derived Glucose Rate-of-Change in Healthy Young Women: A Pilot Fixed Sequential-Intervention Study
Source: Nutrients. 2026 Jul 21;18(14):2374. doi: 10.3390/nu18142374 (PMC13414802; doi:10.3390/nu18142374)
Supplement: Supplementary file 1 [file nutrients-18-02374-s001.zip]

Archive with 1 entries (1 files):
- nutrients-4370776-supplementary.pdf
